# Supplementary material for: Tailoring the Microstructure of Porous Carbon Spheres as High Rate Performance Anodes for Lithium-Ion Batteries
Source: Materials (Basel). 2023 Jul 5;16(13):4828. doi: 10.3390/ma16134828 (PMC10343343; doi:10.3390/ma16134828)
Supplement: Supplementary file 1 [file materials-16-04828-s001.zip]

Archive with 1 entries (1 files):
- materials-2396805-supplementary.pdf
